# Supplementary material for: Slosh Simulation in a Computer Model of Canine Syringomyelia
Source: Life (Basel). 2021 Oct 14;11(10):1083. doi: 10.3390/life11101083 (PMC8541149; doi:10.3390/life11101083)
Supplement: Supplementary file 1 [file life-11-01083-s001.zip]

Archive with 1 entries (1 files):
- Geometric parameters of the model.xlsx
